# Supplementary material for: Long non-coding RNA LASSIE regulates shear stress sensing and endothelial barrier function
Source: Commun Biol. 2020 May 26;3:265. doi: 10.1038/s42003-020-0987-0 (PMC7251106; doi:10.1038/s42003-020-0987-0)
Supplement: Supplementary file 3 — Supplementary Data 1 [file 42003_2020_987_MOESM3_ESM.xlsx]

## Sheet: Sheet1
Supplementary 1: LASSIE anti-sense purified proteins identified by Mass spectrometry.
Endogenous LASSIE-protein complexes were captured by RNA-antisense (AS) purification using an anti-LASSIE desthiobiotin-coupled 2′O-Me-RNA and a control oligonucleotide. Purified proteins were analysed by Mass spectrometry, fold change of respective LFQ values of the significantly enriched proteins (p<0.05) are listed (n=5).
Protein names	Gene names	fold enriched
Histidine tRNA ligase	HARS;HARS2	87.7621
THUMP domain-containing protein 2	THUMPD2	72.1694
BTB/POZ domain-containing protein 9	BTBD9	37.7173
Filamin-A	FLNA	27.3851
Serine/threonine-protein kinase PRP4 homolog	PRPF4B	26.402
Putative ankyrin repeat domain-containing protein 31	ANKRD31	26.211
Serine/threonine-protein phosphatase 2A	PPP2R1A	26.1589
Histone H1.3	HIST1H1D	24.4197
Sodium/potassium-transporting ATPase subunit beta-3	ATP1B3	22.8776
Uncharacterized protein C11orf98	C11orf98	20.6361
ATP synthase subunit epsilon-like protein	ATP5E	20.2578
Barrier-to-autointegration factor	BANF1	18.9891
Multifunctional methyltransferase subunit TRM112-like protein	TRMT112	18.776
Methylcrotonoyl-CoA carboxylase beta chain	MCCC2	15.8884
Transitional endoplasmic reticulum ATPase	VCP	15.4541
Caveolin-1	CAV1	14.0991
Histone H1.2	HIST1H1C	13.7518
Elongation factor 1-delta	EEF1D	13.7511
ATP synthase subunit beta	ATP5B	13.3615
Phospholipase A-2-activating protein	PLAA	13.0732
Dynein light chain Tctex-type 1	DYNLT1	12.9292
ATP synthase subunit delta	ATP5D	12.8817
Annexin A2	ANXA2	12.6202
Amiloride-sensitive sodium channel subunit delta	SCNN1D	11.5579
60S ribosomal protein L29	RPL29	11.2515
Propionyl-CoA carboxylase beta chain	PCCB	10.9993
Ig kappa chain V-II	IGKV2D	10.8286
Proteasome activator complex subunit 3	PSME3	10.4131
Histone H1.4	HIST1H1E	9.35634
Complement component 1 Q subcomponent-binding protein	C1QBP	9.25455
Polymerase delta-interacting protein 2	POLDIP2	9.04261
Dermcidin	DCD	8.31932
Elongation factor 1-beta	EEF1B2	8.15097
Neutrophil defensin 3; 1	DEFA3;DEFA1	8.0665
INO80 complex subunit E	INO80E	7.94774
Dynein light chain 1	DYNLL1	7.76535
BAG family molecular chaperone regulator 2	BAG2	7.69265
Treacle protein	TCOF1	7.64745
Elongation factor 2	EEF2	7.59798
ADP-ribosylation factor-like protein 6-interacting protein 4	ARL6IP4	7.59093
AP-3 complex subunit beta-1	AP3B1	7.35204
Histone H1x	H1FX	7.26228
Endoplasmin	HSP90B1	7.25379
Protein mago nashi homolog	MAGOH	7.22508
Cytoskeleton-associated protein 4	CKAP4	7.21225
Calreticulin	CALR	7.21113
Calcineurin B homologous protein 1	CHP1	7.0366
Eukaryotic translation initiation factor 2 subunit 1	EIF2S1	6.80696
60S ribosomal protein L23a	RPL23A	6.78248
Epididymal secretory protein E1	NPC2	6.69756
Transcription elongation factor B polypeptide 1	TCEB1	6.64546
Calumenin	CALU	6.6307
MICOS complex subunit MIC19	CHCHD3	6.50267
60S ribosomal protein L22	RPL22	6.49414
Prolactin-inducible protein	PIP	6.48483
14-3-3 protein theta	YWHAQ	6.44575
Ubiquitin-conjugating enzyme E2 G2	UBE2G2	6.44147
DNA topoisomerase 1	TOP1	6.43791
Junction plakoglobin	JUP	6.42581
Stress-70 protein	HSPA9	6.18977
26S proteasome non-ATPase regulatory subunit 5	PSMD5	6.18351
Protein SEC13 homolog	SEC13	6.04567
78 kDa glucose-regulated protein	HSPA5	5.76695
26S proteasome non-ATPase regulatory subunit 1	PSMD1	5.72776
Heat shock 70 kDa protein 6; 7	HSPA6;HSPA7	5.67034
AP-3 complex subunit mu-1	AP3M1	5.64252
Band 4.1-like protein 3	EPB41L3	5.63768
Erythrocyte band 7 integral membrane protein	STOM	5.57692
RuvB-like 2	RUVBL2	5.57303
Proliferating cell nuclear antigen	PCNA	5.51219
ATP synthase subunit gamma	ATP5C1	5.45851
Heat shock protein HSP 90-beta	HSP90AB1	5.419
Heat shock protein HSP 90-alpha	HSP90AA1	5.41229
Protein disulfide-isomerase A3	PDIA3	5.40717
60 kDa heat shock protein	HSPD1	5.36493
Thioredoxin-dependent peroxide reductase	PRDX3	5.24393
Importin subunit alpha-4	KPNA3	5.24242
Polymerase I and transcript release factor	PTRF	5.22469
RuvB-like 1	RUVBL1	5.1845
Galectin-1	LGALS1	5.16747
Nucleosome assembly protein 1-like 4	NAP1L4	5.16116
COP9 signalosome complex subunit 3	COPS3	5.13814
NADH dehydrogenase (ubiquinone) 1 alpha subcomplex subunit 5	NDUFA5	5.12137
WD repeat-containing protein 61	WDR61	5.06608
ATP synthase subunit alpha	ATP5A1	5.02711
Glucosidase 2 subunit beta	PRKCSH	5.01822
60S ribosomal protein L37a	RPL37A	4.98875
Histone H4	HIST1H4A	4.87512
Histone-binding protein RBBP4; 7	RBBP4;RBBP7	4.84651
Ribosomal protein L19	RPL19	4.83092
Cell growth-regulating nucleolar protein	LYAR	4.82771
Ras-related protein Rab-11A; 11B	RAB11A;RAB11B	4.79862
Rho-related GTP-binding protein RhoB	RHOB	4.71312
Heat shock cognate 71 kDa protein	HSPA8	4.68581
60S ribosomal protein L36a	RPL36A	4.68481
ADP-ribosylation factor 1; 3; 5	ARF1;ARF3;ARF5	4.66716
Signal recognition particle 14 kDa protein	SRP14	4.58315
CCR4-NOT transcription complex subunit 7	CNOT7	4.57826
Signal recognition particle 9 kDa protein	SRP9	4.56313
Protein Disulfide Isomerase Family A Member 3	PDIA3	4.52634
Alpha-enolase	ENO1	4.52123
Dipeptidyl peptidase 1	CTSC	4.47192
Platelet endothelial cell adhesion molecule	PECAM1	4.44682
Torsin-1A	TOR1A	4.44617
Nuclear pore complex protein Nup88	NUP88	4.35942
Heterogeneous nuclear ribonucleoprotein F	HNRNPF	4.31119
Reticulocalbin-3	RCN3	4.28401
NADH dehydrogenase (ubiquinone) 1 beta subcomplex subunit 11	NDUFB11	4.27915
Prelamin-A/C;Lamin-A/C	LMNA	4.2571
Nestin	NES	4.23012
Putative heat shock protein HSP 90-beta 4	HSP90AB4P	4.22884
Acyl-CoA dehydrogenase family member 9	ACAD9	4.22316
Skin-specific protein 32	XP32	4.18707
Nuclear transport factor 2	NUTF2	4.09881
Collagen alpha-1(V) chain	COL5A1	4.0923
116 kDa U5 small nuclear ribonucleoprotein component	EFTUD2	4.02122
40S ribosomal protein S10	RPS10	3.96044
Translocating chain-associated membrane protein 1	TRAM1	3.94348
Stomatin-like protein 2	STOML2	3.94218
F-actin-capping protein subunit alpha-2	CAPZA2	3.94164
cAMP-dependent protein kinase catalytic subunit alpha	PRKACA	3.91335
Beta-galactosidase	GLB1	3.86845
Elongator complex protein 2	ELP2	3.86766
Translocon-associated protein subunit alpha	SSR1	3.77897
Reticulocalbin-1	RCN1	3.73536
28S ribosomal protein S30	MRPS30	3.73087
Integrin alpha-5	ITGA5	3.66808
Actin-related protein 2/3 complex subunit 3	ARPC3	3.63262
Annexin A5	ANXA5	3.56722
Protein AF1q	MLLT11	3.53789
Coatomer subunit beta	COPB1	3.51233
NADH dehydrogenase (ubiquinone) iron-sulfur protein 3	NDUFS3	3.50782
Eukaryotic initiation factor 4A-I; -II	EIF4A1;EIF4A2	3.50487
Heat shock protein beta-1	HSPB1	3.50397
4F2 cell-surface antigen heavy chain	SLC3A2	3.49888
Vacuolar protein sorting-associated protein 35	VPS35	3.49343
Ras-related protein Rab-14	RAB14	3.49065
Translationally-controlled tumor protein	TPT1	3.48623
Serine/arginine repetitive matrix protein 1	SRRM1	3.43554
Protein unc-45 homolog A	UNC45A	3.43239
NADH dehydrogenase (ubiquinone) iron-sulfur protein 2	NDUFS2	3.36739
Single-stranded DNA-binding protein	SSBP1	3.34961
Signal recognition particle subunit SRP72	SRP72	3.33914
Flotillin-1	FLOT1	3.33279
RNA-binding protein with serine-rich domain 1	RNPS1	3.3279
Ras-related protein Rab-10; -15	RAB10;RAB8B;RAB15	3.25899
Tricarboxylate transport protein	SLC25A1	3.25466
FACT complex subunit SSRP1	SSRP1	3.21866
EGF-containing fibulin-like extracellular matrix protein 1	EFEMP1	3.15043
Vesicle transport protein GOT1B	GOLT1B	3.14072
Bifunctional 3-phosphoadenosine 5-phosphosulfate synthase 1	PAPSS1	3.12895
Serine/threonine-protein phosphatase 2A catalytic subunit alpha; beta	PPP2CA;PPP2CB	3.091
NADPH-cytochrome P450 reductase	POR	3.07714
Glutamine-tRNA ligase	QARS	3.05202
Condensin complex subunit 3	NCAPG	3.02102
45 kDa calcium-binding protein	SDF4	3.01996
Eukaryotic translation initiation factor 3 subunit L	EIF3L	2.99938
WD repeat-containing protein 1	WDR1	2.95622
T-complex protein 1 subunit theta	CCT8	2.95447
Lysosome-associated membrane glycoprotein 1	LAMP1	2.94874
Clathrin heavy chain	CLTC	2.87622
Serum deprivation-response protein	SDPR	2.876
Extended synaptotagmin-1	ESYT1	2.86855
Intercellular adhesion molecule 2	ICAM2	2.86249
Protein arginine N-methyltransferase 1	PRMT1	2.84513
T-complex protein 1 subunit beta	CCT2	2.82675
Heat shock 70 kDa protein 1B; 1A	HSPA1B;HSPA1A	2.80441
Rhomboid domain-containing protein 2	RHBDD2	2.77119
Transmembrane emp24 domain-containing protein 2	TMED2	2.74822
Platelet-activating factor acetylhydrolase IB subunit gamma	PAFAH1B3	2.7329
Cytoplasmic dynein 2 heavy chain 1	DYNC2H1	2.72941
Basigin	BSG	2.72417
Very-long-chain (3R)-3-hydroxyacyl-CoA dehydratase 3	HACD3	2.72265
60S ribosomal protein L6	RPL6	2.71886
Protein canopy homolog 2	CNPY2	2.71381
26S proteasome non-ATPase regulatory subunit 12	PSMD12	2.67642
Endoplasmic reticulum aminopeptidase 1	ERAP1	2.66804
Nucleosome assembly protein 1-like 1	NAP1L1	2.6556
Mitochondrial import receptor subunit TOM22 homolog	TOMM22	2.63491
40S ribosomal protein SA	RPSA	2.56945
Protein PML	PML	2.52729
Protein-glutamine gamma-glutamyltransferase 2	TGM2	2.52066
Splicing factor 3A subunit 3	SF3A3	2.50675
Actin gamma 1	ACTG1	2.50192
Eukaryotic initiation factor 4A-III	EIF4A3	2.49534
Calnexin	CANX	2.4563
U4/U6.U5 tri-snRNP-associated protein 1	SART1	2.45621
ADP-ribosylation factor 4	ARF4	2.45218
Serine/arginine-rich splicing factor 11	SRSF11	2.44514
Putative phospholipase B-like 2	PLBD2	2.43833
Leucine-rich PPR motif-containing protein	LRPPRC	2.42242
Coatomer subunit gamma-1	COPG1	2.42085
Elongation factor 1-gamma	EEF1G	2.39942
Surfeit locus protein 4	SURF4	2.38839
Serine/arginine repetitive matrix protein 2	SRRM2	2.37063
Ras-related protein Rab-5C	RAB5C	2.35209
Vesicle-fusing ATPase	NSF	2.34399
Ubiquitin-like modifier-activating enzyme 1	UBA1	2.27164
Ubiquitin ribosomal protein S27a; L40; Polyubiquitin-B; -C	RPS27A;UBA52;UBB;UBC	2.23484
Microsomal glutathione S-transferase 1	MGST1	2.23442
cAMP-dependent protein kinase type II-alpha regulatory subunit	PRKAR2A	2.21296
Endoglin	ENG	2.16921
Probable ATP-dependent RNA helicase DDX10	DDX10	2.16058
Enhancer of rudimentary homolog	ERH	2.15614
Cathepsin D	CTSD	2.12078
Tubulin alpha-1A chain; -3E chain; -3C/D chain	TUBA1A;TUBA3E;TUBA3C	2.10061
Tubulin alpha-1B chain; -4A chain	TUBA1B;TUBA4A	2.09504
Ribonuclease inhibitor	RNH1	2.08931
Transmembrane emp24 domain-containing protein 10	TMED10	2.0813
Ras-related protein Rab-2A; -2B	RAB2A;RAB2B	2.07807
Melanoma-associated antigen D2	MAGED2	2.06625
Translocon-associated protein subunit delta	SSR4	2.02667
Glyceraldehyde-3-phosphate dehydrogenase	GAPDH	2.0145
