# Supplementary material for: Long non-coding RNA LASSIE regulates shear stress sensing and endothelial barrier function
Source: Commun Biol. 2020 May 26;3:265. doi: 10.1038/s42003-020-0987-0 (PMC7251106; doi:10.1038/s42003-020-0987-0)
Supplement: Supplementary file 4 — Supplementary Data 2 [file 42003_2020_987_MOESM4_ESM.xlsx]

## Sheet: Sheet1
Supplementary 2: GO term analysis of LASSIE interacting proteins.
Endogenous LASSIE-protein complexes were captured by RNA-antisense purification and analysed by Mass spectrometry. Significantly enriched proteins (p < 0.05) were used for Gene Ontology (GO) term pathway analysis. The top 20 GO terms are listed. “Count” indicates the number of regulated genes that are present in the pathway.
GO term	count	p-value
nuclear-transcribed mRNA catabolic process, nonsense-mediated decay	17	1.6e-11
SRP-dependent cotranslational protein targeting to membrane	14	9.4e-10
cell-cell adhesion	21	2.7e-09
translational initiation	15	1.2e-08
small GTPase mediated signal transduction	19	2e-08
regulation of mRNA stability	13	3.1e-08
protein stabilization	14	8.9e-08
translational elongation	7	1.4e-07
translation	18	1.7e-07
retrograde vesicle-mediated transport, Golgi to ER	11	2.9e-07
virion assembly	6	4.4e-07
ER to Golgi vesicle-mediated transport	14	5.9e-07
viral transcription	12	6.7e-07
positive regulation of canonical Wnt signaling pathway	12	1.3e-06
protein refolding	6	1.6e-06
protein folding	14	2.2e-06
stimulatory C-type lectin receptor signaling pathway	11	2.9e-06
NIK/NF-kappaB signaling	9	4.8e-06
error-free translesion synthesis	6	6e-06
Wnt signaling pathway, planar cell polarity pathway	10	7.3e-06
