# Supplementary material for: Long non-coding RNA LASSIE regulates shear stress sensing and endothelial barrier function
Source: Commun Biol. 2020 May 26;3:265. doi: 10.1038/s42003-020-0987-0 (PMC7251106; doi:10.1038/s42003-020-0987-0)
Supplement: Supplementary file 5 — Supplementary Data 3 [file 42003_2020_987_MOESM5_ESM.xlsx]

## Sheet: Sheet1
Supplementary 3: VE-cadherin associated proteins in the absence of LASSIE, identified by Mass spectrometry.
Cell lysates of anti-LASSIE or control (ctr) siRNA treated HUVECs were used for VE-cadherin Immunoprecipitation. Captured proteins were analyzed by Mass spectrometry (MS). LFQ ratios of si LASSIE (n=4) to si ctr (n=5) and the IBAQ values (sequence coverage >4%) of the significantly changed proteins are listed.
Protein names	Gene names	fold change si LASSIE/si ctr	IBAQ
Kinesin-like protein KIFC1	KIFC1	0.000910431	929550
Nuclear mitotic apparatus protein 1	NUMA1	0.00192167	448120
E3 ubiquitin-protein ligase TRAIP	TRAIP	0.00590402	658940
Flotillin-2	FLOT2	0.0155543	8863400
G2 and S phase-expressed protein 1	GTSE1	0.0294197	1940100
V-type proton ATPase subunit E 1	ATP6V1E1	0.0298139	1297500
Kinesin-like protein KIF20B	KIF20B	0.0531221	9636000
Cytoskeleton-associated protein 2-like	CKAP2L	0.0547827	12244000
Cytoskeleton-associated protein 2	CKAP2	0.113552	5423500
HLA class I histocompatibility antigen A	HLA-A;HLA-C;HLA-H	0.187694	3897400
60S ribosomal protein L18	RPL18	0.238532	11179000
Nuclear mitotic apparatus protein 1	NUMA1	0.30881	97965000
Tubulin alpha-1A chain; -1C; -3C/D; -3E; -8	TUBA1A; 1C; 3C; 3E;8	0.312464	137780
60S ribosomal protein L11	RPL11	0.343099	3512700
NHS-like protein 1	NHSL1	0.346927	999440
Vesicle-associated membrane protein 5	VAMP5	0.365776	13333000
Stress-70 protein, mitochondrial	HSPA9	0.390542	121970000
Polymerase delta-interacting protein 3	POLDIP3	0.394903	24777000
Kelch-like ECH-associated protein 1	KEAP1	0.410316	17404000
BAG family molecular chaperone regulator 3	BAG3	0.417495	573090
Nestin	NES	0.419476	17867000
Band 4.1-like protein 3	EPB41L3	0.423355	1507500
Poly(U)-binding-splicing factor PUF60	PUF60	0.459734	3174300
Plakophilin-4	PKP4	0.513383	15566000
Sulfide:quinone oxidoreductase, mitochondrial	SQRDL	0.567714	1736400
Serine/threonine-protein phosphatase PGAM5	PGAM5	0.589213	37722000
Mitochondrial dicarboxylate carrier	SLC25A10	0.599149	209290
ADP/ATP translocase 2	SLC25A5	0.60612	121400000
Tubulin alpha-1B chain; -4A chain	TUBA1B;TUBA4A	0.616975	37567000
A-kinase anchor protein 8	AKAP8	0.618299	17764000
Phospholipase D1	PLD1	0.623485	15965000
Microtubule-associated protein 1B	MAP1B	0.625996	419320000
Nucleoporin NUP53	NUP35	0.626978	92390000
Tubulin beta-4B chain	TUBB4B	0.638383	34309000
Heat shock 70 kDa protein 6;Putative heat shock 70 kDa protein 7	HSPA6;HSPA7	0.669453	32987000
Armadillo repeat protein deleted in velo-cardio-facial syndrome	ARVCF	1.59589	153920000
Microtubule-associated serine/threonine-protein kinase 4	MAST4	1.69888	4499900
FERM domain-containing protein 4A	FRMD4A	2.32014	3220500
Rho GTPase-activating protein 23	ARHGAP23	3.41476	173660
Serine protease HTRA1	HTRA1	33.1083	799880
Syntenin-1	SDCBP	36.9936	553440
