# Supplementary material for: Long non-coding RNA LASSIE regulates shear stress sensing and endothelial barrier function
Source: Commun Biol. 2020 May 26;3:265. doi: 10.1038/s42003-020-0987-0 (PMC7251106; doi:10.1038/s42003-020-0987-0)
Supplement: Supplementary file 6 — Supplementary Data 4 [file 42003_2020_987_MOESM6_ESM.xlsx]

## Sheet: Sheet1
Supplementary 4: LASSIE-AS purified proteins identified by Mass spectrometry of control and LASSIE silenced cells.
Endogenous LASSIE-protein complexes were captured by RNA-antisense (AS) purification using an anti-LASSIE desthiobiotin-coupled 2′O-Me-RNA oligonucleotide in HUVECs treated with siRNA (si) targeting LASSIE or a control (ctr) sequence. Purified proteins were analysed by Mass spectrometry, fold change of respective LFQ values of the significantly enriched proteins (p<0.05) are listed (n=5).
Protein names	Gene names	fold enriched
Transformer-2 protein homolog alpha	TRA2A	10.3882
RNA-binding protein 8A	RBM8A	7.70694
Transformer-2 protein homolog beta	TRA2B	7.24576
Serine/arginine-rich splicing factor 1	SRSF1	6.21959
RNA-binding protein Raly	RALY	5.9103
Protein mago nashi homolog 2	MAGOHB	4.01895
39S ribosomal protein L21, mitochondrial	MRPL21	3.80112
Heterogeneous nuclear ribonucleoproteins C1/C2	HNRNPC	3.17575
Heterogeneous nuclear ribonucleoprotein A0	HNRNPA0	3.15381
Serine/arginine-rich splicing factor 7	SRSF7	2.76383
ATP synthase subunit gamma, mitochondrial	ATP5C1	2.73809
ATP synthase subunit beta, mitochondrial;ATP synthase subunit beta	ATP5B	2.59675
Nestin	NES	2.5926
ATP synthase subunit alpha, mitochondrial	ATP5A1	2.40442
39S ribosomal protein L49, mitochondrial	MRPL49	2.37025
Actin-related protein 2/3 complex subunit 3	ARPC3	2.1417
Heterogeneous nuclear ribonucleoprotein K	HNRNPK	1.83557
Small nuclear ribonucleoprotein-associated proteins N and B	SNRPN;SNRPB	1.81416
U6 snRNA-associated Sm-like protein LSm4	LSM4	1.75151
Polyadenylate-binding protein 2	PABPN1	1.7513
Interleukin enhancer-binding factor 3	ILF3	1.63833
Heterogeneous nuclear ribonucleoproteins A2/B1	HNRNPA2B1	1.6038
Polyadenylate-binding protein 1;Polyadenylate-binding protein	PABPC1	1.59294
Small nuclear ribonucleoprotein Sm D2	SNRPD2	1.55715
60S ribosomal protein L3	RPL3	1.34193
60 kDa heat shock protein, mitochondrial	HSPD1	1.26725
