# Supplementary material for: Long non-coding RNA LASSIE regulates shear stress sensing and endothelial barrier function
Source: Commun Biol. 2020 May 26;3:265. doi: 10.1038/s42003-020-0987-0 (PMC7251106; doi:10.1038/s42003-020-0987-0)
Supplement: Supplementary file 7 — Supplementary Data 5 [file 42003_2020_987_MOESM7_ESM.xlsx]

## Sheet: 1a
sample	Ct			delta Ct		2^-delta Ct		average static		normalized to average static
	LASSIE	KLF2	GAPDH	LASSIE	KLF2	LASSIE	KLF2	LASSIE	KLF2	LASSIE	KLF2
shear 24h I	23.8845	19.5045	16.235	7.6495	3.2695	0.00498048	0.103701			9.71471	8.15769
shear 24h II	26.073	21.3625	15.8835	10.1895	5.479	0.000856357	0.0224211			1.67037	1.76377
shear 24h III	26.6915	21.2445	16.2895	10.402	4.955	0.000739071	0.0322401			1.4416	2.53619
static 24h I	27.2055	22.16	15.9385	11.267	6.2215	0.000405784	0.0134011			0.791505	1.05421
static 24h II	27.0855	22.517	16.015	11.0705	6.502	0.000464994	0.0110332	0.000512674	0.012712	0.906998	0.867937
static 24h III	26.84	22.48	16.2905	10.5495	6.1895	0.000667243	0.0137017			1.3015	1.07785
shear 48h I	23.2805	19.2685	16.1285	7.152	3.14	0.00703127	0.11344			23.1135	8.21879
shear 48h II	23.6055	19.275	15.318	8.2875	3.957	0.00320047	0.0643909			10.5208	4.66516
shear 48h III	22.6075	18.7105	15.572	7.0355	3.1385	0.0076226	0.113558			25.0574	8.22734
static 48h I	27.0795	22.111	15.8235	11.256	6.2875	0.00040889	0.0128019			1.34412	0.927504
static 48h II	27.8685	21.74	15.727	12.1415	6.013	0.000221332	0.0154848	0.000304205	0.0138025	0.727574	1.12189
static 48h III	27.6015	22.0635	15.8115	11.79	6.252	0.000282394	0.0131208			0.928302	0.95061
shear 72h I	22.2895	18.4	15.7095	6.58	2.6905	0.0104526	0.15491			37.9324	14.1599		2way ANOVA, Tukey's multiple comparisons test
shear 72h II	22.695	18.6615	15.8915	6.8035	2.77	0.00895246	0.146604			32.4885	13.4007		p-values Graphpad Prism
shear 72h III	22.4945	18.2945	15.842	6.6525	2.4525	0.00994026	0.182694			36.0733	16.6996
static 72h I	28.5415	23.4015	16.7885	11.753	6.613	0.000289731	0.0102162			1.05143	0.933836		LASSIE
static 72h II	28.298	22.635	16.0765	12.2215	6.5585	0.000209393	0.0106095	0.000275558	0.01094	0.759888	0.969788		static 24h vs. shear 24 h	ns	0.7744
static 72h III	27.5015	22.307	15.9255	11.576	6.3815	0.000327549	0.0119944			1.18868	1.09638		static 48h vs. shear 48 h	****	<0,0001
													static 72h vs. shear 72 h	****	<0,0001
N=3								average	shear 24h	4.27556	4.15255
									shear 48h	19.5639	7.0371		KLF2
									shear 72h	35.4981	14.7534		static 24h vs. shear 24 h	ns	0.8004
													static 48h vs. shear 48 h	ns	0.1882
													static 72h vs. shear 72 h	***	0.0001

## Sheet: 1b
sample	Ct			delta Ct		2^-delta Ct		average mock		normalized to average mock
	LASSIE	KLF2	RPLP0	LASSIE	KLF2	LASSIE	KLF2	LASSIE	KLF2	LASSIE	KLF2
Lenti-KLF2 I	23.727	21.3482	19.3658	4.36121	1.98236	0.0486571	0.253076	0.0124803	0.0447429	3.8987	5.65622
Lenti-KLF2 II	23.5478	21.1632	18.6084	4.93936	2.55484	0.0325914	0.170183			2.61143	3.80358
Lenti-KLF2 III	22.2245	21.1319	19.4859	2.73862	1.64601	0.149828	0.319523			12.0052	7.14131
Lenti-KLF2 IV	21.0598	21.2806	18.8606	2.19918	2.41994	0.217762	0.186864			17.4484	4.17639
Lenti-mock I	24.6548	22.6303	18.4782	6.17663	4.15211	0.0138245	0.0562456			1.1077	1.25708
Lenti-mock II	25.7822	22.2273	18.021	7.76119	4.20626	0.00460944	0.054174			0.369337	1.21078
Lenti-mock III	25.433	24.3478	19.6699	5.76306	4.67781	0.0184139	0.0390695			1.47543	0.8732
Lenti-mock IV	26.2616	25.0884	20.0044	6.25721	5.084	0.0130735	0.0294825			1.04753	0.658932
N=4								average	Lenti-KLF2	8.99092	5.19438
									Lenti-mock	1	1
							p-value Graphpad Prism (Mann Whitney)			0.0286	0.0286

## Sheet: 1c
sample	Ct			delta Ct		2^-delta Ct		average shctr static		normalized to average shctr static
	LASSIE	KLF2	GAPDH	LASSIE	KLF2	LASSIE	KLF2	LASSIE	KLF2	LASSIE	KLF2
shctr static I	28.35	22.3813	17.6503	10.6997	4.731	0.000601284	0.0376554	0.000923641	0.0372775	0.650993	1.01014
shctr static II	27.2207	21.9933	17.6857	9.535	4.30767	0.00134797	0.0504967			1.45941	1.35462
shctr static III	27.9415	22.6183	17.9113	10.0302	4.707	0.000956354	0.0382871			1.03542	1.02708
shctr static IV	28.208	23.232	18.2623	9.94567	4.96967	0.00101404	0.031914			1.09787	0.85612
shctr static V	29.0073	23.6807	18.524	10.4833	5.15667	0.000698557	0.0280342			0.756309	0.752042
shKLF2 static I	27.5383	22.1277	18.0873	9.451	4.04033	0.00142878	0.0607769			1.5469	1.63039
shKLF2 static II	27.0817	21.813	17.5187	9.563	4.29433	0.00132206	0.0509656			1.43135	1.36719
shKLF2 static III	28.294	22.4997	17.9653	10.3287	4.53433	0.000777609	0.0431548			0.841895	1.15767
shKLF2 static IV	27.9575	22.979	18.3253	9.63217	4.65367	0.00126017	0.0397289			1.36435	1.06576
shKLF2 static V	27.9307	23.076	18.3057	9.625	4.77033	0.00126644	0.0366426			1.37114	0.98297
shctr shear I	23.3775	19.5313	18.1053	5.27217	1.426	0.0258773	0.372161			28.0167	9.98354
shctr shear II	23.159	19.489	17.9717	5.18733	1.51733	0.0274446	0.349331			29.7135	9.3711
shctr shear III	23.738	19.5127	18.0127	5.72533	1.5	0.0189018	0.353553			20.4644	9.48437
shctr shear IV	22.8323	19.458	18.11	4.72233	1.348	0.0378823	0.392836			41.0141	10.5382
shctr shear V	22.6453	19.1827	18.0153	4.63	1.16733	0.040386	0.445244			43.7248	11.944
shKLF2 shear I	23.8857	20.0877	17.8817	6.004	2.206	0.0155817	0.216734			16.8699	5.81408
shKLF2 shear II	24.3063	20.164	17.995	6.31133	2.169	0.0125921	0.222365			13.6331	5.96512
shKLF2 shear III	24.1497	20.8587	18.0933	6.05633	2.76533	0.0150266	0.147079			16.2689	3.94553
shKLF2 shear IV	23.725	20.829	17.795	5.93	3.034	0.0164018	0.122089			17.7578	3.27513
shKLF2 shear V	23.8515	20.883	17.939	5.9125	2.944	0.016602	0.129947			17.9745	3.48595
N=5								average	shctr static	1	1
									shKLF2 static	1.31113	1.2408
									shctr shear	32.5867	10.2642
									shKLF2 shear	16.5009	4.49716
								shctr static vs. shctr shear		<0,0001
								shctr shear vs. shKLF2 shear		<0,0001
								2-way ANOVA
								Sidak's multiple comparisons test

## Sheet: 1e
								dCt							2^-dCt						averages	normalized to control							averages
1st round		control	control	control	Tnnt2	Tnnt2	Tnnt2	control	control	control	Tnnt2	Tnnt2	Tnnt2		control	control	control	Tnnt2	Tnnt2	Tnnt2	control	control	control	control	Tnnt2	Tnnt2	Tnnt2		control	Tnnt2
	Klf2a	21.9675	21.3644	21.3375	24.0088	23.9383	23.5701	3.34464	2.35635	2.55147	7.57281	7.27203	6.76607		0.0984379	0.195285	0.170581	0.00525237	0.00646993	0.00918774	0.154768	0.636035	1.26179	1.10217	0.0339371	0.0418041	0.0593646		1	0.0450352
	BC091967	24.171	24.5213	24.3116	25.9101	25.3225	25.6274	5.54805	5.51317	5.52558	9.47414	8.65626	8.82341		0.0213732	0.0218963	0.0217087	0.00140605	0.0024786	0.00220745	0.0216594	0.986786	1.01094	1.00228	0.0649162	0.114435	0.101916		1	0.0937559
	eIf1a	18.6229	19.0081	18.786	16.436	16.6663	16.804	0	0	0	0	0	0
2nd round		control	control	control	Tnnt2	Tnnt2	Tnnt2	control	control	control	Tnnt2	Tnnt2	Tnnt2		control	control	control	Tnnt2	Tnnt2	Tnnt2	control	control	control	control	Tnnt2	Tnnt2	Tnnt2		control	Tnnt2
	Klf2a	21.0026	20.8583	20.6739	33.4534	34.4837	33.2183	-3.6269	-3.85016	-3.76636	9.22218	10.4401	9.27886		12.354	14.4216	13.6078	0.00167435	0.000719807	0.00160984	13.4611	0.917753	1.07135	1.0109	0.000124385	5.34731e-05	0.000119592		1	9.915e-05
	BC091967	24.0515	24.0215	23.9812	26.5546	26.8392	26.3894	-0.577971	-0.686961	-0.45905	2.32336	2.79558	2.45004		1.49275	1.60989	1.37464	0.199802	0.144028	0.183006	1.49242	1.00022	1.07871	0.921076	0.133877	0.096506	0.122623		1	0.117669
	elf1a	24.6295	24.7085	24.4403	24.2312	24.0436	23.9394	0	0	0	0	0	0
3rd round		control	control	control	Tnnt2	Tnnt2	Tnnt2	control	control	control	Tnnt2	Tnnt2	Tnnt2		control	control	control	Tnnt2	Tnnt2	Tnnt2	control	control	control	control	Tnnt2	Tnnt2	Tnnt2		control	Tnnt2
	Klf2a	21.2174	21.2399	21.1044	31.7145	31.7275	31.5276	7.02649	7.08653	7.08656	17.5551	17.4796	17.1606		0.00767035	0.00735768	0.00735755	5.19255e-06	5.47167e-06	6.82563e-06	0.00746186	1.02794	0.986038	0.986021	0.000695879	0.000733285	0.000914736		1	0.0007813
	BC091967	27.116	26.6489	26.8853	37.2058	35.236	35.1524	12.9251	12.4955	12.8674	23.0465	20.9881	20.7854		0.000128572	0.000173169	0.000133817	1.15428e-07	4.80801e-07	5.53303e-07	0.000145186	0.885568	1.19274	0.921694	0.000795036	0.00331162	0.00381099		1	0.00263922
	eIf1a	14.1909	14.1533	14.0178	14.1593	14.2479	14.367	0	0	0	0	0	0
																													control	Tnnt2
																												klf2a	1	0.0153052
																												LASSIE	1	0.0713547
																									One sample t test (GraphPad Prsim)				klf2a	BC091967
																									P value (two tailed)				0.0002	0.0014
																										ctr MO	Tnnt2 MO
																									n=3	223	234

## Sheet: 2a
sample	Ct			2^-delta Ct			%					2way ANOVA, Tukey's multiple comparisons test
	MALAT-1	RPLP0	LASSIE	MALAT-1	RPLP0	LASSIE	MALAT-1	RPLP0	LASSIE
Cytoplasm I	33.1463	16.4614	26.9716	1.05187e-10	1.10824e-05	7.59847e-09	0.767335	96.6912	91.451			Graphpad Prism
Nucleus I	26.1315	21.3304	30.3908	1.36029e-08	3.79244e-07	7.10322e-10	99.2327	3.3088	8.54904					p-value
Cytoplasm II	33.945	15.3988	26.2081	6.04695e-11	2.31473e-05	1.28997e-08	0.386542	98.0081	93.9449		Nuclear	MALAT-1 vs. LASSIE		<0,0001
Nucleus II	25.9354	21.0195	30.1637	1.55832e-08	4.70445e-07	8.31429e-10	99.6135	1.99191	6.05505		Cytoplasm	RPLP0 vs. LASSIE		<0,0001
Cytoplasm III	35.142	15.7165	26.5581	2.63763e-11	1.8572e-05	1.01206e-08	0.193523	97.573	92.8109
Nucleus III	26.1315	21.0458	30.2485	1.36032e-08	4.61949e-07	7.8394e-10	99.8065	2.42697	7.18914
N=3					average	Cytoplasm	0.449133	97.4241	92.7356
						Nucleus	99.5509	2.5759	7.26441

## Sheet: 2b
sample	Ct		delta Ct	2^-delta Ct	average ctr	normalized to ctr
	LASSIE	RPLP0	LASSIE	LASSIE	LASSIE	LASSIE
gap ctr I	26.9	19.165	7.735	0.00469389	0.00440996	1.06438
gap LASSIE 1 I	31.64	19.41	12.23	0.000208163		0.0472029
gap LASSIE 2 I	31.225	18.55	12.675	0.000152913		0.0346745
gap ctr II	26.4529	18.7692	7.68369	0.00486383		1.10292
gap LASSIE 1 II	28.9106	18.766	10.1447	0.000883392		0.200317
gap LASSIE 2 II	29.8422	18.7772	11.065	0.000466778		0.105846
gap ctr III	26.4051	18.316	8.08916	0.00367216		0.832697
gap LASSIE 1 III	28.2223	17.9417	10.2807	0.000803909		0.182294
gap LASSIE 2 III	28.8974	18.0149	10.8825	0.000529721		0.120119
si ctr I	25.7667	15.495	10.2717	0.000808947	0.000644246	1.25565
si LASSIE 1 I	31.14	16.175	14.965	3.1267e-05		0.0485327
si LASSIE 2 I	29.5967	15.365	14.2317	5.19806e-05		0.0806845
si ctr II	26.78	16.155	10.625	0.000633222		0.98289
si LASSIE 1 II	31.23	15.97	15.26	2.54849e-05		0.0395577
si LASSIE 2 II	31.825	15.735	16.09	1.4336e-05		0.0222523
si ctr III	26.1067	15.32	10.7867	0.000566096		0.878695
si LASSIE 1 III	30.5933	15.25	15.3433	2.40545e-05		0.0373375
si LASSIE 2 III	31.33	14.88	16.45	1.11701e-05		0.0173382
si ctr IV	25.5133	14.7333	10.78	0.000568718		0.882765
si LASSIE 1 IV	31.9167	15.28	16.6367	9.81441e-06		0.015234
si LASSIE 2 IV	31.5033	14.8533	16.65	9.72413e-06		0.0150938
								Dunnett's multiple comparisons test
GapmeR	N=3			average	gap ctr	1		Graphpad Prism	p-value
siRNA	N=4				gap LASSIE 1	0.143271		si ctr vs. si Lassie 1	<0,0001
					gap LASSIE 2	0.08688		si ctr vs. si Lassie 2	<0,0001
					si ctr	1		gap ctr vs. gap LASSIE 1	<0,0001
					si LASSIE 1	0.0351655		gap ctr vs. gap LASSIE 2	<0,0001
					si LASSIE 2	0.0338422

## Sheet: 2c
Apoptosis was assesed by measuring fluorescence-based Caspase3/7
sample	fluorescence intensity			blank substracted		average of all values	normalized to average
	untreated	H2O2	blank	untreated	H2O2		untreated	H2O2
gap ctr I	15145	51856.1	1812.13	13332.9	50044	39749.9	0.335419	1.25897
gap LASSIE 1 I	20896.2	52543		19084	50730.9		0.480103
gap LASSIE 2 I	22630.3	86301.3		20818.2	84489.2		0.52373
gap ctr II	11131.5	45710.9	3718.87	7412.66	41992	22727.6	0.326153	1.84763
gap LASSIE 1 II	18084.7	28894.6		14365.9	25175.7		0.63209
gap LASSIE 2 II	12014.2	42842.6		8295.33	39123.7		0.36499
gap ctr III	12857.4	28107.6	3532.96	9324.42	24574.6	21656.3	0.430564	1.13476
gap LASSIE 1 III	35698.7	26183.2		32165.7	22650.2		1.48528
gap LASSIE 2 III	18649.1	29639.7		15116.1	26106.7		0.698002
gap ctr IV	4550.6	20022.4	3591.98	958.62	16430.4	9868.1	0.0971433	1.665
gap LASSIE 1 IV	8371.59	13052.7		4779.61	9460.72		0.48435
gap LASSIE 2 IV	6944.78	27818.4		3352.8	24226.4		0.339762
gap ctr V	3876.4	4978.66	3237.43	638.97	1741.23	3021.86	0.21145	0.576213
gap LASSIE 1 V	5416.29	6123.66		2178.86	2886.23		0.721035
gap LASSIE 2 V	5166.97	11993.7		1929.54	8756.3		0.638529
N=5					average	gap ctr	0.280146	1.29651
						gap LASSIE 1	0.760572
						gap LASSIE 2	0.513003
		Graphpad Prism (1-way ANOVA, kruskal-Wallis, Dunns multiple comparisosn test)						p-value
						gap ctr vs. gap LASSIE 1		0.0075
						gap ctr vs. gap LASSIE 2		0.0324

## Sheet: 2d
	sample	% of Annexin V positive cells	% of 7AAD positive cells	% of 7AAD/Annexin V positive cells
	gap ctr I	5.37	0.32	5.54
	gap LASSIE 1 I	21.05	0.38	10.87
	gap LASSIE 2 I	12.78	0.17	7.73
	gap ctr II	8.82	0.79	6.18
	gap LASSIE 1 II	15.12	0.28	10.09
	gap LASSIE 2 II	11.98	0.37	8.5
	gap ctr IV	5.58	0.24	4.5
	gap LASSIE 1 IV	17.75	0.5	11.44
	gap LASSIE 2 IV	8.69	0.22	6.5
average	gap ctr I	6.59	1way ANOVA, Tukey's multiple comparisons test (Graphpad Prism)
	gap LASSIE 1 I	17.9733	***	< 0,0001
	gap LASSIE 2 I	11.15	*	0.0285
N=3

## Sheet: 2e
sample	fluorescence intensity			min untreated		normalized to Doxo ctr		average ctr	normalized to average
	untreated	Doxorubicine	EdU	Doxorubicine	EdU	Doxorubicine	EdU	EdU	EdU
gap ctr I	4682.55	48969.1	60975	44286.5	56292.5	1	1.2711	1.04237	1.21942
gap LASSIE 1 I	4254.43	33201.2	42760.8	28946.7	38506.4		0.869483		0.834137
gap LASSIE 2 I	3790.81	29839.7	44239	26048.8	40448.2		0.913329		0.8762
gap ctr II	1822.4	18982.7	17856.7	17160.3	16034.3	1	0.934381		0.896397
gap LASSIE 1 II	1885.53	15887.9	16460.1	14002.4	14574.6		0.849321		0.814795
gap LASSIE 2 II	2579.27	18037.5	16025.1	15458.2	13445.9		0.783545		0.751692
gap ctr III	1015.91	5813.64	5906.85	4797.73	4890.94	1	1.01943		0.977987
gap LASSIE 1 III	1548.75	4270.62	3927.85	2721.87	2379.1		0.49588		0.475721
gap LASSIE 2 III	2069.12	5635.46	5141.82	3566.35	3072.7		0.640449		0.614413
gap ctr IV	2169.73	5100.99	4938.58	2931.26	2768.85	1	0.944592		0.906192
gap LASSIE 1 IV	3598.33	4861.9	5251.34	1263.57	1653.02		0.563927		0.541002
gap LASSIE 2 IV	2783.33	4919.13	4811.64	2135.8	2028.31		0.691958		0.663828
N=4							average	gap ctr	1	p-value (Graphpad Prism)
								gap LASSIE 1	0.666414	*	0.0257
								gap LASSIE 2	0.726533	*	0.0321
								1-way ANOVA; Holm-Sidak’s multiple comparisons test

## Sheet: 2f
Cell numbers *10E5
				normalized to gap ctr 24 h
	24 h	48 h	72 h	24 h	48 h	72 h
gap ctr I	4.01775	9.00167	10.1603	1	2.24047	2.52886
gap LASSIE 1 I	3.47325	8.47	10.219	0.864476	2.10815	2.54346
gap LASSIE 2 I	3.02225	7.755	9.504	0.752225	1.93018	2.3655
gap ctr II	2.94067	6.204	7.82833	1	2.10973	2.66209
gap LASSIE 1 II	2.32833	3.50533	5.22867	0.791771	1.19202	1.77805		2-way ANOVA, Bonferroni's multiple comparisons test
gap LASSIE 2 II	2.81233	5.00133	6.589	0.956359	1.70075	2.24065		Graphpad Prism	p value
gap ctr III	2.783	5.93267	7.524	1	2.13175	2.70356		48h
gap LASSIE 1 III	2.14867	3.69233	6.07567	0.772069	1.32675	2.18314		gap ctr vs. gap LASSIE 1	***	0.0009
gap LASSIE 2 III	2.68767	5.39733	6.24433	0.965744	1.93939	2.24374		gap ctr vs. gap LASSIE 2	*	0.023
gap ctr IV	4.18367	10.516	12.98	1	2.51358	3.10254		72h
gap LASSIE 1 IV	2.92967	4.521	5.94733	0.700263	1.08063	1.42156		gap ctr vs. gap LASSIE 1	**	0.0018
gap LASSIE 2 IV	3.46133	4.98667	7.30033	0.827344	1.19194	1.74496		gap ctr vs. gap LASSIE 2	*	0.0141
N=4				24 h	48 h	72 h
		average	gap ctr	1	2.24888	2.74926
			gap LASSIE 1	0.782145	1.42689	1.98155
			gap LASSIE 2	0.875418	1.69057	2.14871

[truncated: 50 more sheets: 2h, 2i, 3b, 3c, 3d, 3f, 4b, 4c, 4d, 4f, 4g, 4h, 5a, 5b, 5c, 5e, 6a, 6b, 6c, 6d …]
